# Supplementary material for: Global perspectives on the contribution of B cells to multiple sclerosis: an in-depth examination and evaluation
Source: Front Immunol. 2024 Nov 14;15:1442694. doi: 10.3389/fimmu.2024.1442694 (PMC11602428; doi:10.3389/fimmu.2024.1442694)
Supplement: Supplementary file 1 [file Table1.xlsx]

## Sheet: Supplementary Table 1
Supplementary Table 1: Top 30 institutions with the most publications.
Rank	Organization	Documents	Citations	Total Link Strength
1	univ calif san francisco	101	7437	277269
2	karolinska inst	100	3960	200848
3	harvard med sch	88	6144	159771
4	univ sydney	84	2208	164648
5	univ tehran med sci	80	1441	104776
6	univ penn	73	5702	252629
7	med univ vienna	71	5673	199786
8	tech univ munich	69	4511	217474
9	stanford univ	66	2345	117264
10	queen mary univ london	64	2940	149531
11	univ munster	56	2765	95897
12	mcgill univ	55	6426	166140
13	univ copenhagen	54	1227	153771
14	univ toronto	54	2909	207915
15	johannes gutenberg univ mainz	49	1397	74378
16	washington univ	48	2985	103078
17	univ colorado	47	1495	102235
18	mayo clin	46	1576	76421
19	ruhr univ bochum	45	2009	99625
20	charite univ med berlin	44	2896	112263
21	univ michigan	43	1459	59087
22	univ milan	43	1201	62669
23	univ verona	43	1273	138878
24	ohio state univ	42	1290	68911
25	sun yat sen univ	42	744	40689
26	univ groningen	42	1024	68017
27	harvard univ	41	4080	52320
28	munich cluster syst neurol synergy	41	1925	141557
29	univ oxford	41	2838	85286
30	univ zurich	41	1819	120481

## Sheet: Supplementary Table 2
Supplementary Table 2: Annual publication volume of TOP 10 authors.
Author	2014	2015	2016	2017	2018	2019	2020	2021	2022	2023
BAR-OR, AMIT	3	5	3	2	6	7	6	9	6	6
WIENDL, HEINZ	3	4	6	3	5	4	6	5	7	6
MEUTH, SVEN G.	3	3	7	2	4	5	4	9	8	2
GOLD, RALF	1	3	6	1	4	7	3	3	3	2
BAKER, DAVID	2	2	3	8	4	2	3	3	2	3
LASSMANN, HANS	1	2	2	4	4	6	3	7	2	0
WEBER, MARTIN S.	3	1	3	3	1	5	5	3	2	4
AMOR, SANDRA	6	3	5	3	1	1	3	3	2	2
GIOVANNONI, GAVIN	2	0	1	7	4	3	3	4	2	3
HARTUNG, HANS-PETER	3	3	4	0	1	0	5	7	5	1
